# Supplementary material for: The human oral – nasopharynx microbiome as a risk screening tool for nasopharyngeal carcinoma
Source: Front Cell Infect Microbiol. 2022 Nov 30;12:1013920. doi: 10.3389/fcimb.2022.1013920 (PMC9748088; doi:10.3389/fcimb.2022.1013920)
Supplement: Supplementary Table 1 — Weight values order of characteristic variables in oral microbiome. [file DataSheet_1.zip]

Archive with 8 entries (8 files):
- Supplement material/Fig S1.JPG
- Supplement material/Fig S2.JPG
- Supplement material/Fig S3.JPG
- Supplement material/Supplementary_Material.docx
- Supplement material/Table S1.xlsx
- Supplement material/Table S2.xlsx
- Supplement material/Table S3.xlsx
- Supplement material/Table S4.xlsx
