# Supplementary material for: The human oral – nasopharynx microbiome as a risk screening tool for nasopharyngeal carcinoma
Source: Front Cell Infect Microbiol. 2022 Nov 30;12:1013920. doi: 10.3389/fcimb.2022.1013920 (PMC9748088; doi:10.3389/fcimb.2022.1013920)
Supplement: Supplementary Table 1 — Weight values order of characteristic variables in oral microbiome. [file DataSheet_1.zip › Supplement material/Table S1.xlsx]

## Sheet: Sheet1
Appendix Table 1. Weight values order of characteristic variables in oral microbiome.
Order	Weight Value	OTU	Genus
1	0.021668	id
2	0.006158	OTU1134	Granulicatella
3	0.003995	OTU3026	unclassified_k__norank_d__Bacteria
4	0.003575	OTU3060	Prevotella
5	0.003053	OTU465	Granulicatella
6	0.003002	OTU3212	Rhodococcus
7	0.002611	OTU2423	Haemophilus
8	0.002575	OTU450	unclassified_f__Neisseriaceae
9	0.002382	OTU211	Olsenella
10	0.002366	OTU894	Prevotella
11	0.002355	OTU383	Streptococcus
12	0.002216	OTU895	Streptococcus
13	0.002098	OTU111	Streptococcus
14	0.002077	OTU472	Dialister
15	0.001992	OTU2209	Olsenella
