# Supplementary material for: The human oral – nasopharynx microbiome as a risk screening tool for nasopharyngeal carcinoma
Source: Front Cell Infect Microbiol. 2022 Nov 30;12:1013920. doi: 10.3389/fcimb.2022.1013920 (PMC9748088; doi:10.3389/fcimb.2022.1013920)
Supplement: Supplementary Table 1 — Weight values order of characteristic variables in oral microbiome. [file DataSheet_1.zip › Supplement material/Table S2.xlsx]

## Sheet: Sheet1
Appendix Table 2. Weight values order of characteristic variables in nasopharyngeal microbiome.
Order	Weight Value	OTU	Genus
1	0.003922	id
2	0.003842	OTU1802	Candidatus_Solibacter
3	0.003837	OTU900	Pseudomonas
4	0.003836	OTU1497	Pseudomonas
5	0.00373	OTU83	Bradyrhizobium
6	0.003593	OTU1807	Reyranella
7	0.00355	OTU2389	norank_f__norank_o__norank_c__Subgroup_6
8	0.003463	OTU1493	Pseudomonas
9	0.003451	OTU1601	norank_f__norank_o__norank_c__Alphaproteobacteria
10	0.003437	OTU2920	Microbispora
11	0.003352	OTU1039	Pseudomonas
12	0.003349	OTU1378	Streptomyces
13	0.003334	OTU1909	Aquicella
14	0.003109	OTU2317	norank_f__norank_o__Acidobacteriales
15	0.003067	OTU2844	Acidovorax
