# Supplementary material for: The human oral – nasopharynx microbiome as a risk screening tool for nasopharyngeal carcinoma
Source: Front Cell Infect Microbiol. 2022 Nov 30;12:1013920. doi: 10.3389/fcimb.2022.1013920 (PMC9748088; doi:10.3389/fcimb.2022.1013920)
Supplement: Supplementary Table 1 — Weight values order of characteristic variables in oral microbiome. [file DataSheet_1.zip › Supplement material/Table S3.xlsx]

## Sheet: Sheet1
Appendix Table 3. The samples information of each group of subjects.
Sample ID	Niche	Individual	Gender	Age	Pathologic_diagnosis	Group
BQ_01	Nasal Cavity	1	F	58	Non-keratinic Carcinoma	NPC
BY_01	Nasopharynx	1	F	58	Non-keratinic Carcinoma	NPC
KQ_01	Oral Cavity	1	F	58	Non-keratinic Carcinoma	NPC
BY_06	Nasopharynx	6	M	53	Non-keratinic Carcinoma	NPC
BQ_06	Nasal Cavity	6	M	53	Non-keratinic Carcinoma	NPC
KQ_06	Oral Cavity	6	M	53	Non-keratinic Carcinoma	NPC
KQ_12	Oral Cavity	12	M	57	Non-keratinic Carcinoma	NPC
BY_14	Nasopharynx	14	M	45	Non-keratinic Carcinoma	NPC
BQ_14	Nasal Cavity	14	M	45	Non-keratinic Carcinoma	NPC
KQ_14	Oral Cavity	14	M	45	Non-keratinic Carcinoma	NPC
BQ_19	Nasal Cavity	19	F	50	Non-keratinic Carcinoma	NPC
KQ_19	Oral Cavity	19	F	50	Non-keratinic Carcinoma	NPC
KQ_25	Oral Cavity	25	M	54	Non-keratinic Carcinoma	NPC
BQ_29	Nasal Cavity	29	M	46	Non-keratinic Carcinoma	NPC
KQ_29	Oral Cavity	29	M	46	Non-keratinic Carcinoma	NPC
BQ_33	Nasal Cavity	33	M	70	Non-keratinic Carcinoma	NPC
KQ_33	Oral Cavity	33	M	70	Non-keratinic Carcinoma	NPC
KQ_35	Oral Cavity	35	M	20	Non-keratinic Carcinoma	NPC
KQ_36	Oral Cavity	36	M	37	Non-keratinic Carcinoma	NPC
BQ_36	Nasal Cavity	36	M	37	Non-keratinic Carcinoma	NPC
BY_41	Nasopharynx	41	F	41	Non-keratinic Carcinoma	NPC
BQ_41	Nasal Cavity	41	F	41	Non-keratinic Carcinoma	NPC
KQ_41	Oral Cavity	41	F	41	Non-keratinic Carcinoma	NPC
BQ_43	Nasal Cavity	43	M	35	Non-keratinic Carcinoma	NPC
KQ_43	Oral Cavity	43	M	35	Non-keratinic Carcinoma	NPC
BQ_45	Nasal Cavity	45	F	43	Non-keratinic Carcinoma	NPC
KQ_45	Oral Cavity	45	F	43	Non-keratinic Carcinoma	NPC
BQ_47	Nasal Cavity	47	F	50	Non-keratinic Carcinoma	NPC
KQ_47	Oral Cavity	47	F	50	Non-keratinic Carcinoma	NPC
BQ_48	Nasal Cavity	48	F	50	Non-keratinic Carcinoma	NPC
BY_48	Nasopharynx	48	F	50	Non-keratinic Carcinoma	NPC
KQ_48	Oral Cavity	48	F	50	Non-keratinic Carcinoma	NPC
BQ_57	Nasal Cavity	57	M	29	Non-keratinic Carcinoma	NPC
BY_57	Nasopharynx	57	M	29	Non-keratinic Carcinoma	NPC
KQ_57	Oral Cavity	57	M	29	Non-keratinic Carcinoma	NPC
BQ_59	Nasal Cavity	59	M	37	Non-keratinic Carcinoma	NPC
BY_59	Nasopharynx	59	M	37	Non-keratinic Carcinoma	NPC
KQ_59	Oral Cavity	59	M	37	Non-keratinic Carcinoma	NPC
BQ_62	Nasal Cavity	62	F	53	Non-keratinic Carcinoma	NPC
BY_62	Nasopharynx	62	F	53	Non-keratinic Carcinoma	NPC
KQ_62	Oral Cavity	62	F	53	Non-keratinic Carcinoma	NPC
S_KQ_01	Oral Cavity	S_01	F	54	Non-keratinic Carcinoma	NPC
S_KQ_02	Oral Cavity	S_02	M	36	Non-keratinic Carcinoma	NPC
S_KQ_04	Oral Cavity	S_04	M	51	Non-keratinic Carcinoma	NPC
S_KQ_05	Oral Cavity	S_05	M	40	Non-keratinic Carcinoma	NPC
S_KQ_06	Oral Cavity	S_06	F	55	Non-keratinic Carcinoma	NPC
S_KQ_08	Oral Cavity	S_08	F	37	Non-keratinic Carcinoma	NPC
S_KQ_09	Oral Cavity	S_09	M	37	Non-keratinic Carcinoma	NPC
S_KQ_10	Oral Cavity	S_10	M	20	Non-keratinic Carcinoma	NPC
S_KQ_11	Oral Cavity	S_11	M	43	Non-keratinic Carcinoma	NPC
BQ_03	Nasal Cavity	3	F	43	Chronic mucosal inflammation with lymphoproliferative tissue	Inflamation
KQ_03	Oral Cavity	3	F	43	Chronic mucosal inflammation with lymphoproliferative tissue	Inflamation
BQ_04	Nasal Cavity	4	F	51	Chronic mucosal inflammation with lymphoproliferative tissue	Inflamation
BY_04	Nasopharynx	4	F	51	Chronic mucosal inflammation with lymphoproliferative tissue	Inflamation
KQ_04	Oral Cavity	4	F	51	Chronic mucosal inflammation with lymphoproliferative tissue	Inflamation
BQ_07	Nasal Cavity	7	M	20	Chronic mucosal inflammation with lymphoproliferative tissue	Inflamation
KQ_07	Oral Cavity	7	M	20	Chronic mucosal inflammation with lymphoproliferative tissue	Inflamation
BY_16	Nasopharynx	16	F	41	Chronic mucosal inflammation with lymphoproliferative tissue	Inflamation
KQ_16	Oral Cavity	16	F	41	Chronic mucosal inflammation with lymphoproliferative tissue	Inflamation
BQ_16	Nasal Cavity	16	F	41	Chronic mucosal inflammation with lymphoproliferative tissue	Inflamation
BY_17	Nasopharynx	17	M	29	Chronic mucosal inflammation with lymphoproliferative tissue	Inflamation
KQ_17	Oral Cavity	17	M	29	Chronic mucosal inflammation with lymphoproliferative tissue	Inflamation
BQ_17	Nasal Cavity	17	M	29	Chronic mucosal inflammation with lymphoproliferative tissue	Inflamation
BY_18	Nasopharynx	18	F	29	Chronic mucosal inflammation with lymphoproliferative tissue	Inflamation
KQ_18	Oral Cavity	18	F	29	Chronic mucosal inflammation with lymphoproliferative tissue	Inflamation
BQ_18	Nasal Cavity	18	F	29	Chronic mucosal inflammation with lymphoproliferative tissue	Inflamation
BY_27	Nasopharynx	27	F	49	Chronic mucosal inflammation with lymphoproliferative tissue	Inflamation
KQ_27	Oral Cavity	27	F	49	Chronic mucosal inflammation with lymphoproliferative tissue	Inflamation
BQ_27	Nasal Cavity	27	F	49	Chronic mucosal inflammation with lymphoproliferative tissue	Inflamation
KQ_30	Oral Cavity	30	F	50	Chronic mucosal inflammation with lymphoproliferative tissue	Inflamation
BQ_30	Nasal Cavity	30	F	50	Chronic mucosal inflammation with lymphoproliferative tissue	Inflamation
BQ_52	Nasal Cavity	52	F	28	Chronic mucosal inflammation with lymphoproliferative tissue	Inflamation
KQ_52	Oral Cavity	52	F	28	Chronic mucosal inflammation with lymphoproliferative tissue	Inflamation
BQ_55	Nasal Cavity	55	F	46	Chronic mucosal inflammation with lymphoproliferative tissue	Inflamation
BY_55	Nasopharynx	55	F	46	Chronic mucosal inflammation with lymphoproliferative tissue	Inflamation
KQ_55	Oral Cavity	55	F	46	Chronic mucosal inflammation with lymphoproliferative tissue	Inflamation
BY_56	Nasopharynx	56	F	50	Chronic mucosal inflammation with lymphoproliferative tissue	Inflamation
KQ_56	Oral Cavity	56	F	50	Chronic mucosal inflammation with lymphoproliferative tissue	Inflamation
BQ_56	Nasal Cavity	56	F	50	Chronic mucosal inflammation with lymphoproliferative tissue	Inflamation
BQ_68	Nasal Cavity	68	F	53	Chronic mucosal inflammation with lymphoproliferative tissue	Inflamation
BY_68	Nasopharynx	68	F	53	Chronic mucosal inflammation with lymphoproliferative tissue	Inflamation
KQ_68	Oral Cavity	68	F	53	Chronic mucosal inflammation with lymphoproliferative tissue	Inflamation
CYY	Oral Cavity	CYY	F	27	/	Healthy
DonorA	Oral Cavity	DonorA	M	30	/	Healthy
HN	Oral Cavity	HN	F	27	/	Healthy
QY	Oral Cavity	QY	M	24	/	Healthy
SH_KQ_01	Oral Cavity	SH_01	M	38	/	Healthy
SH_KQ_02	Oral Cavity	SH_02	M	65	/	Healthy
SH_KQ_03	Oral Cavity	SH_03	F	36	/	Healthy
SH_KQ_04	Oral Cavity	SH_04	M	66	/	Healthy
SH_KQ_05	Oral Cavity	SH_05	F	57	/	Healthy
SH_KQ_06	Oral Cavity	SH_06	F	60	/	Healthy
SH_KQ_07	Oral Cavity	SH_07	F	56	/	Healthy
SH_KQ_08	Oral Cavity	SH_08	M	29	/	Healthy
SH_KQ_09	Oral Cavity	SH_09	M	41	/	Healthy
SH_KQ_10	Oral Cavity	SH_10	M	28	/	Healthy
SH_KQ_11	Oral Cavity	SH_11	F	52	/	Healthy
SH_KQ_12	Oral Cavity	SH_12	M	47	/	Healthy
SH_KQ_13	Oral Cavity	SH_13	F	47	/	Healthy
SH_KQ_14	Oral Cavity	SH_14	M	55	/	Healthy
SH_KQ_15	Oral Cavity	SH_15	M	45	/	Healthy
SH_KQ_16	Oral Cavity	SH_16	M	46	/	Healthy
SH_KQ_17	Oral Cavity	SH_17	M	46	/	Healthy
SH_KQ_18	Oral Cavity	SH_18	F	46	/	Healthy
SH_KQ_19	Oral Cavity	SH_19	F	53	/	Healthy
SH_KQ_20	Oral Cavity	SH_20	M	26	/	Healthy
WHLT	Oral Cavity	WHLT	F	28	/	Healthy
WHYT	Oral Cavity	WHYT	F	29	/	Healthy
WZ	Oral Cavity	WZ	M	28	/	Healthy
YJZ	Oral Cavity	YJZ	M	27	/	Healthy
ZCG	Oral Cavity	ZCG	M	26	/	Healthy
BY_60	Nasopharynx	60	M	25	/	Healthy
BQ_60	Nasal Cavity	60	M	25	/	Healthy
KQ_60	Oral Cavity	60	M	25	/	Healthy
BY_63	Nasopharynx	63	F	32	/	Healthy
KQ_63	Oral Cavity	63	F	32	/	Healthy
BQ_63	Nasal Cavity	63	F	32	/	Healthy
BQ_64	Nasal Cavity	64	F	28	/	Healthy
BY_64	Nasopharynx	64	F	28	/	Healthy
KQ_64	Oral Cavity	64	F	28	/	Healthy
KQ_65	Oral Cavity	65	M	36	/	Healthy
BY_66	Nasopharynx	66	F	54	/	Healthy
KQ_66	Oral Cavity	66	F	54	/	Healthy
BQ_66	Nasal Cavity	66	F	54	/	Healthy
BY_67	Nasopharynx	67	F	57	/	Healthy
BQ_67	Nasal Cavity	67	F	57	/	Healthy
KQ_67	Oral Cavity	67	F	57	/	Healthy
BY_69	Nasopharynx	69	F	61	/	Healthy
KQ_69	Oral Cavity	69	F	61	/	Healthy
BQ_69	Nasal Cavity	69	F	61	/	Healthy
BY_70	Nasopharynx	70	M	34	/	Healthy
KQ_70	Oral Cavity	70	M	34	/	Healthy
BQ_70	Nasal Cavity	70	M	34	/	Healthy
BQ_71	Nasal Cavity	71	M	26	/	Healthy
BY_71	Nasopharynx	71	M	26	/	Healthy
KQ_71	Oral Cavity	71	M	26	/	Healthy
KQ_72	Oral Cavity	72	M	53	/	Healthy
BY_73	Nasopharynx	73	M	29	/	Healthy
KQ_73	Oral Cavity	73	M	29	/	Healthy
