# Supplementary material for: The human oral – nasopharynx microbiome as a risk screening tool for nasopharyngeal carcinoma
Source: Front Cell Infect Microbiol. 2022 Nov 30;12:1013920. doi: 10.3389/fcimb.2022.1013920 (PMC9748088; doi:10.3389/fcimb.2022.1013920)
Supplement: Supplementary Table 1 — Weight values order of characteristic variables in oral microbiome. [file DataSheet_1.zip › Supplement material/Table S4.xlsx]

## Sheet: Appendix Table 4
Appendix Table 4. The Sequencing information statistics.
Sample\Info	Sequence_num	Base_num	Mean_length	Min_length	Max_length
BY_60	33831	13389771	395.784	274	435
KQ_45	41382	16288603	393.616	277	412
YJZ	32642	12871645	394.328	248	435
KQ_36	40606	15970264	393.298	276	434
KQ_70	43936	17314589	394.087	273	415
KQ_18	42085	16596541	394.358	277	405
BY_59	36994	14209127	384.093	264	459
KQ_64	47549	18770906	394.77	277	446
KQ_27	41213	16266828	394.701	277	440
WHLT	39469	15593828	395.091	274	419
BY_41	41645	15688610	376.723	264	489
DonorA	58558	23082315	394.179	345	443
HN	31880	12568110	394.232	243	402
BY_17	36410	14117619	387.74	271	547
KQ_68	48023	18945228	394.503	276	516
KQ_03	40586	16035650	395.103	277	436
CYY	35143	13844407	393.945	231	400
WZ	30685	12076091	393.55	263	412
KQ_30	38929	15378796	395.047	277	435
KQ_17	46247	18252793	394.681	276	442
KQ_07	45093	17807628	394.909	277	406
KQ_43	44786	17662445	394.374	277	547
BY_66	37116	14269220	384.449	264	455
BY_55	38634	14734845	381.396	261	520
BY_67	32126	12387481	385.591	272	459
KQ_29	38469	15137596	393.501	272	455
KQ_12	57304	22606650	394.504	277	417
BY_73	42029	15943638	379.348	260	464
KQ_71	41161	16220872	394.084	277	439
KQ_52	46413	18236480	392.918	264	409
BY_57	34108	13460571	394.646	271	523
BY_16	51557	16642647	322.801	264	522
BY_14	30192	11514196	381.366	261	459
KQ_16	47708	18836503	394.829	248	410
KQ_19	49046	19375671	395.051	277	417
BY_01	41141	16218296	394.212	264	442
KQ_65	46111	18177100	394.203	275	402
KQ_04	45846	18070274	394.152	273	528
BY_62	35179	13469020	382.871	251	500
KQ_56	37963	14982538	394.662	272	459
BY_56	47906	17953525	374.766	260	525
KQ_67	45534	17944589	394.092	276	480
KQ_55	45538	17948504	394.143	277	414
KQ_47	37312	14759520	395.57	277	547
KQ_57	40944	16166219	394.837	276	401
BY_06	31912	12706345	398.168	265	434
KQ_73	45737	18023326	394.064	277	481
KQ_33	44459	17506163	393.76	272	401
KQ_35	46060	18165752	394.393	277	434
BY_18	46036	16207687	352.065	264	443
BY_63	45850	17887983	390.141	258	467
BY_04	36896	14597557	395.641	274	443
BY_48	35855	14175106	395.345	272	414
KQ_62	48898	19271592	394.118	277	411
KQ_69	44292	17443842	393.837	277	426
BY_64	34902	13270225	380.214	257	456
KQ_48	37925	14970332	394.735	272	463
KQ_60	46151	18178087	393.883	277	459
ZCG	34565	13632197	394.393	263	401
BY_69	36807	14556023	395.469	273	455
WHYT	37370	14777760	395.444	274	410
KQ_06	32202	12724794	395.155	272	450
BY_71	37526	13059345	348.008	220	519
QY	33352	13132916	393.767	386	400
BY_70	33315	13176780	395.521	274	417
KQ_01	42229	16650510	394.291	277	412
KQ_14	40992	16154782	394.096	277	516
KQ_66	40935	16129193	394.02	264	413
KQ_41	42751	16877690	394.791	274	520
KQ_25	41345	16329941	394.968	274	435
BY_27	45756	16614691	363.115	264	461
BY_68	39062	15053969	385.387	261	455
KQ_63	44902	17745721	395.21	277	409
KQ_59	46149	18165849	393.635	277	409
KQ_72	39973	15741490	393.803	276	453
SH_KQ_15	45353	16985646	374.521	244	398
S_KQ_11	40725	15285338	375.331	244	386
S_KQ_04	41998	15760065	375.258	244	386
SH_KQ_13	44298	16593387	374.585	256	386
S_KQ_10	44544	16700772	374.928	314	386
SH_KQ_19	48955	18367355	375.189	257	392
S_KQ_05	47385	17786116	375.353	257	386
SH_KQ_03	37430	14042370	375.164	257	381
SH_KQ_01	45710	17110651	374.331	318	386
SH_KQ_14	51094	19122691	374.265	206	526
SH_KQ_07	41313	15494933	375.062	257	521
SH_KQ_16	46525	17405747	374.116	290	525
S_KQ_08	50429	18914937	375.081	337	416
S_KQ_06	45241	16960130	374.884	257	386
SH_KQ_12	46605	17459824	374.634	257	386
SH_KQ_17	46730	17490884	374.297	206	386
SH_KQ_20	50929	19024831	373.556	256	383
SH_KQ_04	38813	14540565	374.631	257	386
S_KQ_02	39973	14980496	374.765	257	386
SH_KQ_05	35117	13184854	375.455	244	401
S_KQ_01	41670	15614171	374.71	258	408
SH_KQ_10	39146	14654235	374.348	206	383
S_KQ_09	48491	18162320	374.55	258	385
SH_KQ_06	51678	19354954	374.53	244	386
SH_KQ_02	41894	15736950	375.637	257	501
SH_KQ_18	40232	15080062	374.828	256	385
SH_KQ_09	40930	15366684	375.438	325	386
SH_KQ_11	44633	16747960	375.237	256	391
SH_KQ_08	40758	15276497	374.81	257	385
BQ_56	46181	17284652	374.281	233	517
BQ_43	38755	14650331	378.024	256	524
BQ_60	46276	17215894	372.026	244	517
BQ_19	38100	14321342	375.888	255	431
BQ_62	55524	20542506	369.975	205	446
BQ_63	45074	16996701	377.084	238	448
BQ_64	41442	15616115	376.819	244	483
BQ_66	39941	15041373	376.59	243	505
BQ_67	53586	20095674	375.017	244	400
BQ_68	49620	18692392	376.711	243	514
BQ_69	47259	17842237	377.542	224	454
BQ_27	40087	14955174	373.068	244	448
BQ_48	51152	19297579	377.26	244	472
BQ_47	39677	14952662	376.86	252	513
BQ_45	43936	16570123	377.142	206	482
BQ_29	42276	15948008	377.236	255	498
BQ_41	54106	20353480	376.178	244	381
BQ_03	46517	17507252	376.362	252	493
BQ_04	54276	20343779	374.821	243	380
BQ_01	50864	18951010	372.582	244	424
BQ_06	44149	16686671	377.963	238	517
BQ_07	48689	16017206	328.97	204	544
BQ_71	45945	17174593	373.808	231	524
BQ_70	43034	16185043	376.099	210	453
BQ_59	50998	19120172	374.92	241	435
BQ_14	47232	17740343	375.6	226	537
BQ_17	46119	17419679	377.712	244	382
BQ_16	47805	17958519	375.662	244	441
BQ_33	46037	17316671	376.147	231	446
BQ_18	39296	14765423	375.749	206	386
BQ_57	50052	18898129	377.57	225	434
BQ_30	45057	16931606	375.782	238	424
BQ_36	46821	17571278	375.286	241	473
BQ_52	48457	17797871	367.292	233	506
BQ_55	45130	16512734	365.893	241	458
